# Supplementary material for: Exploring the Antidiabetic Potential of Salvia officinalis Using Network Pharmacology, Molecular Docking and ADME/Drug-Likeness Predictions
Source: Plants (Basel). 2024 Oct 16;13(20):2892. doi: 10.3390/plants13202892 (PMC11510882; doi:10.3390/plants13202892)
Supplement: Supplementary file 1 [file plants-13-02892-s001.zip]

Archive with 1 entries (1 files):
- 0823_SuppMat290824.xlsx
