# Supplementary material for: Exploring the Antidiabetic Potential of Salvia officinalis Using Network Pharmacology, Molecular Docking and ADME/Drug-Likeness Predictions
Source: Plants (Basel). 2024 Oct 16;13(20):2892. doi: 10.3390/plants13202892 (PMC11510882; doi:10.3390/plants13202892)
Supplement: Supplementary file 1 [file plants-13-02892-s001.zip › 0823_SuppMat290824.xlsx]

## Sheet: Table S1
Table S1. ADME/Drug-likeness predictions of S. officinalis phytochemicals (compounds selected for the network pharmacology study are in bold)
Compounds	Canonical SMILES	Molecular Formula	MW	HBA	HBD	Cm	MR	TPSA	Consensus Log P	Lipinski #violations	Ghose #violations	Veber #violations	Egan #violations	Muegge #violations	Drug Likeness	GI absorption	BBB permeant	Pgp substrate	CYP1A2 inhibitor	CYP2C19 inhibitor	CYP2C9 inhibitor	CYP2D6 inhibitor	Bioavailability Score
4-Hydroxybenzoic acid	Oc1ccc(cc1)C(=O)O	C7H6O3	138.12	3	2	125	35.42	57.53	1.05	0	3	0	0	1	-0.37	High	Yes	No	No	No	No	No	0.85
12-Hydroxyjasmonic acid	OCCC=CCC1C(CCC1=O)CC(=O)O	C12H18O4	226.27	4	2	283	60.34	74.6	1.18	0	0	0	0	0	-0.44	High	No	No	No	No	No	No	0.85
margolone	O=C1CCC2(C(C1(C)C)CC(=O)c1c2cc(C)c(c1)C(=O)O)C	C19H22O4	314.38	4	1	564	87.58	71.44	3.06	0	0	0	0	0		High	Yes	Yes	No	Yes	No	No	0.85
Salofficinoid D	COC1=C(C(C)C)C(=O)C(=O)C2=C1CC[C@@H]1C2=CCCC1(C)C	C20H26O3	314.42	3	0		91.71	43.37	3.59	0	0	0	0	0	-0.56	High	Yes	No	No	Yes	Yes	No	0.85
(+)-(10R)-11,14-dioxoabieta-8,12-diene-12,20-diol	OC[C@@]12CCCC([C@@H]2CCC2=C1C(=O)C(=C(C2=O)C(C)C)O)(C)C	C20H28O4	332.43	4	2		93.58	74.6	3.2	0	0	0	0	0		High	Yes	Yes	No	Yes	Yes	No	0.85
12-Methoxycarnosic acid	COc1c(O)c2c(cc1C(C)C)CCC1C2(CCCC1(C)C)C(=O)O	C21H30O4	346.46	4	2	514	99.9	66.76	4.18	0	0	0	0	1	0.19	High	Yes	No	No	No	Yes	No	0.85
Oleanolic acid	OC1CCC2(C(C1(C)C)CCC1(C2CC=C2C1(C)CCC1(C2CC(C)(C)CC1)C(=O)O)C)C	C30H48O3	456.7	3	2	885	136.65	57.53	6.06	1	3	0	1	1	0.37	Low	No	No	No	No	No	No	0.85
Caffeic acid	OC(=O)C=Cc1ccc(c(c1)O)O	C9H8O4	180.16	4	3	212	47.16	77.76	0.93	0	0	0	0	1	-0.35	High	No	No	No	No	No	No	0.56
Salvianic acid A (Danshensu I)	OC(=O)C(Cc1ccc(c(c1)O)O)O	C9H10O5	198.17	5	4	205	48	97.99	-0.01	0	0	0	0	1	0.57	High	No	No	No	No	No	No	0.56
Carnosic Acid	OC(=O)C12CCCC(C2CCc2c1c(O)c(c(c2)C(C)C)O)(C)C	C20H28O4	332.43	4	3	500	95.43	77.76	3.87	0	0	0	0	0	0.2	High	No	No	No	No	Yes	No	0.56
salviquinone A	OC(=O)[C@@H]1OC(=O)[C@]2(C1CCCC2)C1=C(O)C(=O)C(=CC1=O)C(C)C	C18H20O7	348.35	7	2		86.12	117.97	1.55	0	0	0	0	0	0.28	High	No	No	No	No	No	No	0.56
Rosmarinic acid	O=C(OC(C(=O)O)Cc1ccc(c(c1)O)O)C=Cc1ccc(c(c1)O)O	C18H16O8	360.31	8	5	519	91.4	144.52	1.52	0	0	1	1	0	0.37	Low	No	No	No	No	No	No	0.56
salviquinone b	COC(=O)C1OC(=O)C2(C1CCCC2)C1=C(O)C(=O)C(=CC1=O)C(C)C	C19H22O7	362.37	7	1		90.44	106.97	1.98	0	0	0	0	0	0.18	High	No	No	No	No	No	No	0.56
p-Cymene	Cc1ccc(cc1)C(C)C	C10H14	134.22	0	0	86.2	45.99	0	3.5	1	1	0	0	2	-1.65	Low	Yes	No	No	No	No	Yes	0.55
Limonene	CC1=CCC(CC1)C(=C)C	C10H16	136.23	0	0	163	47.12	0	3.37	0	1	0	0	2	-1.54	Low	Yes	No	No	No	Yes	No	0.55
β-Pinene	C=C1CCC2CC1C2(C)C	C10H16	136.23	0	0	177	45.22	0	3.42	1	1	0	0	2	-1.39	Low	Yes	No	No	No	Yes	No	0.55
Myrcene	C=CC(=C)CCC=C(C)C	C10H16	136.23	0	0	145	48.76	0	3.43	0	1	0	0	2	-1.38	Low	Yes	No	No	No	No	No	0.55
(±)-Camphene	C=C1C2CCC(C1(C)C)C2	C10H16	136.23	0	0	177	45.22	0	3.43	1	1	0	0	2	-1.04	Low	Yes	No	No	No	Yes	No	0.55
(±)-α-Pinene	CC1=CCC2CC1C2(C)C	C10H16	136.23	0	0	186	45.22	0	3.44	1	1	0	0	2	-1.45	Low	Yes	No	No	No	Yes	No	0.55
(+)-Thujone	O=C1CC2(C(C1C)C2)C(C)C	C10H16O	152.23	1	0	207	45.9	17.07	2.35	0	1	0	0	2		High	Yes	No	No	No	No	No	0.55
(±)-Camphor	O=C1CC2C(C1(C)CC2)(C)C	C10H16O	152.23	1	0	217	45.64	17.07	2.37	0	1	0	0	2	0.11	High	Yes	No	No	No	No	No	0.55
endo-Borneol	OC1CC2C(C1(C)CC2)(C)C	C10H18O	154.25	1	1	185	46.6	20.23	2.38	0	1	0	0	2	-0.51	High	Yes	No	No	No	No	No	0.55
(±)-Linalool	C=CC(CCC=C(C)C)(O)C	C10H18O	154.25	1	1	154	50.44	20.23	2.66	0	1	0	0	2	-0.99	High	Yes	No	No	No	No	No	0.55
1,8-Cineole	CC12CCC(CC1)C(O2)(C)C	C10H18O	154.25	1	0	164	47.12	9.23	2.67	0	1	0	0	2	-1.04	High	Yes	No	No	No	No	No	0.55
(±)-Bornyl acetate	CC(=O)OC1CC2C(C1(C)CC2)(C)C	C12H20O2	196.29	2	0	270	56.33	26.3	3	0	0	0	0	1	-0.04	High	Yes	No	No	No	Yes	No	0.55
(-)-Caryophyllene	CC1=CCCC(=C)C2C(CC1)C(C2)(C)C	C15H24	204.35	0	0	293	68.78	0	4.24	1	0	0	0	1	-1.74	Low	No	No	No	Yes	Yes	No	0.55
Humulene	CC1=CCC(C)(C)C=CCC(=CCC1)C	C15H24	204.35	0	0	287	70.42	0	4.26	1	0	0	0	1	-1.42	Low	No	No	No	No	Yes	No	0.55
(-)-β-Santalol	OCC(=CCCC1(C)C2CCC(C1=C)C2)C	C15H24O	220.35	1	1	315	69.94	20.23	3.86	0	0	0	0	1	-0.45	High	Yes	No	No	Yes	Yes	No	0.55
Farnesol	OCC=C(CCC=C(CCC=C(C)C)C)C	C15H26O	222.37	1	1	265	73.96	20.23	4.32	0	0	0	0	2	-1.17	High	Yes	No	Yes	No	Yes	No	0.55
Apigenin	Oc1ccc(cc1)c1cc(=O)c2c(o1)cc(cc2O)O	C15H10O5	270.24	5	3	411	73.99	90.9	2.11	0	0	0	0	0	0.39	High	No	No	Yes	No	No	Yes	0.55
Przewalskin	Cc1cc2C3OCC4(c2cc1O)C(C3)C(C)(C)CCC4	C18H24O2	272.38	2	1	404	80.99	29.46	3.76	0	0	0	0	0	-0.04	High	Yes	Yes	No	No	Yes	Yes	0.55
Scutellarein	Oc1ccc(cc1)c1cc(=O)c2c(o1)cc(c(c2O)O)O	C15H10O6	286.24	6	4	439	76.01	111.13	1.81	0	0	0	0	0	0.43	High	No	No	Yes	No	No	Yes	0.55
Salofficinoid G	CC(c1cc2CC[C@@H]3[C@H]4c2c(c1O)O[C@@H]4CCC3(C)C)C	C19H26O2	286.41	2	1		86.52	29.46	4.38	0	0	0	0	1	-0.1	High	Yes	Yes	Yes	No	Yes	Yes	0.55
Salofficinoid E	Oc1c2c(CCC3=C2CCCC3(C)C)cc(c1O)C(C)C	C19H26O2	286.41	2	2		89.29	40.46	4.42	0	0	0	0	0	-0.18	High	Yes	Yes	No	No	No	Yes	0.55
ferruginol	CC(c1cc2CCC3C(c2cc1O)(C)CCCC3(C)C)C	C20H30O	286.45	1	1	385	91.63	20.23	5.26	1	0	0	0	2	-0.27	High	Yes	No	No	Yes	Yes	Yes	0.55
Manool	C=CC(CCC1C(=C)CCC2C1(C)CCCC2(C)C)(O)C	C20H34O	290.48	1	1	422	93.76	20.23	5.06	1	0	0	0	2		High	Yes	No	No	Yes	Yes	Yes	0.55
1-oxomiltirone	CC(C1=Cc2ccc3c(c2C(=O)C1=O)C(=O)CCC3(C)C)C	C19H20O3	296.36	3	0	567	86.59	51.21	3.28	0	0	0	0	0	-0.42	High	Yes	No	Yes	Yes	Yes	No	0.55
Picein	OC[C@H]1O[C@@H](Oc2ccc(cc2)C(=O)C)[C@@H]([C@H]([C@@H]1O)O)O	C14H18O7	298.29	7	4	353	70.78	116.45	-0.45	0	1	0	0	0	-1.02	High	No	No	No	No	No	No	0.55
12-methoxy-1-oxo-20-norabieta-8,11,13-triene	COc1cc2c(cc1C(C)C)CCC1=C2C(=O)CCC1(C)C	C20H26O2	298.42	2	0		91.93	26.3	4.46	0	0	0	0	0	-0.08	High	Yes	Yes	No	No	No	Yes	0.55
Hispidulin	COc1c(O)cc2c(c1O)c(=O)cc(o2)c1ccc(cc1)O	C16H12O6	300.26	6	3	454	80.48	100.13	2.12	0	0	0	0	0	0.46	High	No	No	Yes	No	No	Yes	0.55
sageone	O=C1CCC(C2=C1c1c(CC2)cc(c(c1O)O)C(C)C)(C)C	C19H24O3	300.39	3	2	503	89.49	57.53	3.58	0	0	0	0	0	-0.04	High	Yes	Yes	No	No	No	No	0.55
Salofficinoid C	COc1c(O)c2c(cc1C(C)C)CC[C@@H]1C2=CCCC1(C)C	C20H28O2	300.44	2	1		93.75	29.46	4.72	1	0	0	0	1	0.21	High	Yes	No	No	No	Yes	Yes	0.55
Salofficinoid F	COc1c(O)c2c(cc1C(C)C)CCC1=C2CCCC1(C)C	C20H28O2	300.44	2	1		93.76	29.46	4.78	1	0	0	0	1	-0.03	High	Yes	Yes	No	No	No	Yes	0.55
8β-hydroxy-9(11), 13-abietadien-12-one	CC(C1=C[C@]2(O)CC[C@@H]3[C@](C2=CC1=O)(C)CCCC3(C)C)C	C20H30O2	302.45	2	1	566	91.84	37.3	4.07	0	0	0	0	0		High	Yes	No	No	Yes	Yes	No	0.55
Salofficinoid A	[CH3]=[O]C1[C](O)C2C([CH2]=[CH]1C(C)C)CC[C@@H]1[C@@H]2CCCC1(C)C	C20H32O2	304.47	2	1		92.97	37.3	3.5	1	0	0	0	1	-0.17	High	Yes	Yes	No	No	No	No	0.55
Cirsimaritin	COc1cc2oc(cc(=O)c2c(c1OC)O)c1ccc(cc1)O	C17H14O6	314.29	6	2	468	84.95	89.13	2.46	0	0	0	0	0	0.47	High	No	No	Yes	No	Yes	Yes	0.55
20-Deoxocarnosol	Oc1c(O)c(cc2c1C13CCCC(C3CC2OC1)(C)C)C(C)C	C20H28O3	316.43	3	2	474	92.63	49.69	3.9	0	0	0	0	0	-0.16	High	Yes	Yes	No	No	Yes	Yes	0.55
abieta-8,11,13-triene-6α,7β,12-triol	OCC1(C)CCCC2(C1CC(O)c1c2ccc(c1)C(O)(C)C)C	C20H30O3	318.45	3	3	448	92.98	60.69	3.07	0	0	0	0	0		High	Yes	Yes	No	No	No	Yes	0.55
abieta-8,11,13-triene-6α,7β,12-triol	O[C@@H]1[C@@H](O)c2cc(C(C)C)c(cc2[C@@]2([C@@H]1C(C)(C)CCC2)C)O	C20H30O3	318.45	3	3		93.96	60.69	3.61	0	0	0	0	0	0.48	High	Yes	Yes	No	No	No	Yes	0.55
11,20-dihydroxy ferruginol	OCC12CCCC(C2CCc2c1c(O)c(c(c2)C(C)C)O)(C)C	C20H30O3	318.45	3	3	433	94.82	60.69	4.05	0	0	0	0	0	0.05	High	Yes	No	No	No	No	Yes	0.55
Citrusin C	C=CCc1ccc(c(c1)OC)OC1OC(CO)C(C(C1O)O)O	C16H22O7	326.34	7	4	377	81.19	108.61	0.49	0	0	0	0	0	-0.58	High	No	Yes	No	No	No	No	0.55
2H,5H-Phenanthro[4,4b-bc]furan-5-one, 1,3,4,10,11,11a-hexahydro-7-methoxy-1,1-dimethyl-8-(1-methylethyl)-, (4aR,11aS)- (9CI, ACI)	COc1c2OC(=O)C34c2c(cc1C(C)C)CCC4C(CCC3)(C)C	C21H28O3	328.45	3	0	525	95.88	35.53	4.79	1	0	0	0	1	-0.32	High	Yes	Yes	No	No	Yes	Yes	0.55
Carnosol	O=C1OC2CC3C1(CCCC3(C)C)c1c2cc(c(c1O)O)C(C)C	C20H26O4	330.42	4	2	542	92.83	66.76	3.72	0	0	0	0	0	-0.14	High	Yes	Yes	No	No	Yes	No	0.55
Salofficinoid H	COC(=O)[C@H](C1OC(=O)c2c1ccc1c2CCCC1(C)C)C(C)C	C20H26O4	330.42	4	0		92.82	52.6	4.05	0	0	0	0	0	-0.51	High	Yes	No	No	Yes	Yes	No	0.55
(1R,2R,4S)-2-Hydroxy-1,8-cineole beta-D-glucopyranoside	OCC1OC(OC2CC3CCC2(C)OC3(C)C)C(C(C1O)O)O	C16H28O7	332.39	7	4	442	80.66	108.61	0.21	0	1	0	0	0		High	No	Yes	No	No	No	No	0.55
5,6,7,4′-Tetramethoxyflavone	COc1ccc(cc1)c1cc(=O)c2c(o1)cc(c(c2OC)OC)OC	C19H18O6	342.34	6	0	496	93.89	67.13	3.01	0	0	0	0	0	0.37	High	Yes	No	Yes	Yes	Yes	Yes	0.55
Rosmadial	O=CC1C(C)(C)CCCC21C(=O)Oc1c2c(C=O)cc(c1O)C(C)C	C20H24O5	344.4	5	1	568	94.14	80.67	3.19	0	0	0	0	0	-0.33	High	No	Yes	No	No	Yes	No	0.55
Galdosol	O=C1OC2C3C1(CCCC3(C)C)c1c(C2=O)cc(c(c1O)O)C(C)C	C20H24O5	344.4	5	2	611	93.25	83.83	3.21	0	0	0	0	0	-0.03	High	No	Yes	No	No	Yes	No	0.55
(epi)-Rosmanol and epirosmanol	O=C1OC2C3C1(CCCC3(C)C)c1c(C2O)cc(c(c1O)O)C(C)C	C20H26O5	346.42	5	3	572	93.99	86.99	2.88	0	0	0	0	0	0.42	High	No	Yes	No	No	No	Yes	0.55
Methyl carnosate	COC(=O)C12CCCC(C2CCc2c1c(O)c(c(c2)C(C)C)O)(C)C	C21H30O4	346.46	4	2	514	99.75	66.76	4.19	0	0	0	0	1	0.06	High	Yes	No	No	No	Yes	Yes	0.55
β-D-Glucopyranose, 6-[(2E)-3-(4-hydroxy-3-methoxyphenyl)-2-propenoate]	COc1cc(C=CC(=O)OCC2OC(O)C(C(C2O)O)O)ccc1O	C16H20O9	356.32	9	5	469	83.6	145.91	-0.7	0	1	1	1	0	-0.15	Low	No	No	No	No	No	No	0.55
9H-10,4a-(Epoxymethano)phenanthrene-9,12-dione, 1,2,3,4,10,10a-hexahydro-6-hydroxy-5-methoxy-1,1-dimethyl-7-(1-methylethyl)-, [4aR-(4aα,10α,10aβ)]- (9CI)	COc1c(O)c(cc2c1C13CCCC(C3C(C2=O)OC1=O)(C)C)C(C)C	C21H26O5	358.43	5	1	626	97.72	72.83	3.58	0	0	0	0	0		High	Yes	Yes	No	No	Yes	No	0.55
7-Methoxyrosmanol	COC1C2OC(=O)C3(C2C(C)(C)CCC3)c2c1cc(C(C)C)c(c2O)O	C21H28O5	360.44	5	2	587	98.72	75.99	3.41	0	0	0	0	0	0.07	High	Yes	Yes	No	No	No	Yes	0.55
4a(2H)-Phenanthrenecarboxylic acid, 1,3,4,9,10,10a-hexahydro-5-hydroxy-6-methoxy-1,1-dimethyl-7-(1-methylethyl)-, methyl ester, (4aR,10aS)- (9CI, ACI)	COC(=O)C12CCCC(C2CCc2c1c(O)c(c(c2)C(C)C)OC)(C)C	C22H32O4	360.49	4	1	528	104.22	55.76	4.56	0	0	0	0	1	0.04	High	Yes	No	No	No	Yes	Yes	0.55
12-Hydroxy-20-norabieta-8,11,13-triene	COc1c(O)c2c(cc1C(C)C)CC[C@@H]1[C@@H]2CCC[C@@]1(C)COC(=O)C	C22H32O4	360.49	4	1		104.34	55.76	4.58	0	0	0	0	1	0.85	High	Yes	No	No	No	Yes	Yes	0.55
Salofficinoid B	COC1=C(O)C2=C(CC1C(C)C)CC[C@@H]1[C@@H]2CCC[C@@]1(C)COC(=O)C	C22H34O4	362.5	4	1		104.26	55.76	4.14	0	0	0	0	0	0.67	High	Yes	No	No	No	Yes	Yes	0.55
(6R,9R)-3-Oxo-α-ionol 9-O-β-D-glucopyranoside	OCC1OC(OC(C=CC2C(=CC(=O)CC2(C)C)C)C)C(C(C1O)O)O	C19H30O7	370.44	7	4	568	95.03	116.45	0.66	0	0	0	0	0	0.52	High	No	Yes	No	No	No	No	0.55
7-Ethoxyrosmanol	CCOC1C2OC(=O)C3(C2C(C)(C)CCC3)c2c1cc(C(C)C)c(c2O)O	C22H30O5	374.47	5	2	602	103.53	75.99	3.74	0	0	0	0	0	0.25	High	Yes	Yes	No	No	No	Yes	0.55
4a(2H)-Phenanthrenecarboxylic acid, 1,3,4,9,10,10a-hexahydro-5,6-dimethoxy-1,1-dimethyl-7-(1-methylethyl)-, methyl ester, (4aR,10aS)- (9CI, ACI)	COC(=O)C12CCCC(C2CCc2c1c(OC)c(c(c2)C(C)C)OC)(C)C	C23H34O4	374.51	4	0	543	108.69	44.76	4.9	0	0	0	0	1	-0.15	High	Yes	No	No	No	Yes	Yes	0.55
Icariside F2	OCC1(O)COC(C1O)OCC1OC(OCc2ccccc2)C(C(C1O)O)O	C18H26O10	402.39	10	6	487	91.41	158.3	-1.5	1	1	1	1	3	-0.89	Low	No	No	No	No	No	No	0.55
Cyclopentaneacetic acid, 2-[(2Z)-5-(β-D-glucopyranosyloxy)-2-penten-1-yl]-3-oxo-, ethyl ester, (1R,2S)- (ACI)	CCOC(=O)CC1CCC(=O)C1CC=CCCOC1OC(CO)C(C(C1O)O)O	C20H32O9	416.46	9	4	564	101.85	142.75	0.41	0	0	2	1	0	0.25	Low	No	Yes	No	No	No	No	0.55
Salvianolic acid K	O=C(OC(C(=O)O)Cc1ccc(c(c1)O)O)C=Cc1ccc(c(c1)O)OC(C(c1ccc(c(c1)O)O)O)C(=O)O	C27H24O13	556.47	13	8	894	136.95	231.51	1.2	3	2	2	1	3	1.15	Low	No	Yes	No	No	No	No	0.55
Sagerinic acid	OC(=O)C(Cc1ccc(c(c1)O)O)OC(=O)C1C(C(=O)OC(C(=O)O)Cc2ccc(c(c2)O)O)C(C1c1ccc(c(c1)O)O)c1ccc(c(c1)O)O	C36H32O16	720.63	16	10	1170	177.93	289.04	2.08	3	3	2	1	4	1.2	Low	No	No	No	No	No	No	0.55
Ethanone, 1-[4-[(6-O-D-apio-β-D-furanosyl-β-D-glucopyranosyl)oxy]phenyl]-	OCC1(O)COC(C1O)OCC1OC(Oc2ccc(cc2)C(=O)C)C(C(C1O)O)O	C19H26O11	430.4	11	6	581	97.23	175.37	-1.64	2	1	1	1	4	-0.55	Low	No	No	No	No	No	No	0.17
Luteolin 7-O-glucoside	OCC1OC(Oc2cc(O)c3c(c2)oc(cc3=O)c2ccc(c(c2)O)O)C(C(C1O)O)O	C21H20O11	448.38	11	7	714	108.13	190.28	0.16	2	0	1	1	3	0.6	Low	No	Yes	No	No	No	No	0.17
Homoplantaginin	OCC1OC(Oc2cc3oc(cc(=O)c3c(c2OC)O)c2ccc(cc2)O)C(C(C1O)O)O	C22H22O11	462.4	11	6	721	112.6	179.28	0.34	2	0	1	1	3	0.75	Low	No	Yes	No	No	No	No	0.17
β-D-Glucopyranoside, 2,3,4-trihydroxy-3-methylbutyl, 6-[(2E)-3-(4-hydroxy-3-methoxyphenyl)-2-propenoate] (9CI, ACI)	OCC(C(COC1OC(COC(=O)C=Cc2ccc(c(c2)OC)O)C(C(C1O)O)O)O)(O)C	C21H30O12	474.46	12	7	645	111.08	195.6	-1.19	2	1	2	1	4	0.08	Low	No	No	No	No	No	No	0.17
(-)-Isolariciresinol 3α-O-β-D-glucopyranoside	OCC1Cc2cc(OC)c(cc2C(C1COC1OC(CO)C(C(C1O)O)O)c1ccc(c(c1)OC)O)O	C26H34O11	522.54	11	7	712	129.71	178.53	0.53	3	2	1	1	3	0.78	Low	No	Yes	No	No	No	No	0.17
Dihydrodehydroconiferyl alcohol 4-O-glucoside	OCCCc1cc(OC)c2c(c1)C(CO)C(O2)c1ccc(c(c1)OC)OC1OC(CO)C(C(C1O)O)O	C26H34O11	522.54	11	6	697	129.11	167.53	0.65	3	2	1	1	3	0.31	Low	No	Yes	No	No	No	No	0.17
(+)-Pinoresinol 8-O-β-D-glucopyranoside	OCC1OC(OC23COC(C2COC3c2ccc(c(c2)OC)O)c2ccc(c(c2)OC)O)C(C(C1O)O)O	C26H32O12	536.53	12	6	787	128.49	176.76	-0.46	3	2	1	1	3	0.27	Low	No	Yes	No	No	No	No	0.17
Ethanone, 1-[4-[[2-O-[5-O-(4-hydroxy-3,5-dimethoxybenzoyl)-D-apio-β-D-furanosyl]-β-D-glucopyranosyl]oxy]phenyl]- (9CI)	OCC1OC(Oc2ccc(cc2)C(=O)C)C(C(C1O)O)OC1OCC(C1O)(O)COC(=O)c1cc(OC)c(c(c1)OC)O	C28H34O15	610.56	15	6	914	141.88	220.13	-0.09	3	4	2	1	4	0.62	Low	No	Yes	No	No	No	No	0.17
β-D-Glucopyranose, 6-O-D-apio-β-D-furanosyl-, 1-(4-hydroxybenzoate)	OCC1(O)COC(C1O)OCC1OC(OC(=O)c2ccc(cc2)O)C(C(C1O)O)O	C18H24O12	432.38	12	7	582	93.85	195.6	-1.8	2	1	1	1	4	0.13	Low	No	No	No	No	No	No	0.11
luteolin-3′-O-β-D-glucuronide	Oc1cc(O)c2c(c1)oc(cc2=O)c1ccc(c(c1)OC1OC(C(=O)O)C(C(C1O)O)O)O	C21H18O12	462.36	12	7	785	108.74	207.35	0.01	2	0	1	1	3	0.73	Low	No	Yes	No	No	No	No	0.11
β-D-Glucopyranose, 6-O-D-apio-β-D-furanosyl-, 1-[(2E)-3-(3,4-dihydroxyphenyl)-2-propenoate] (9CI)	OCC1(O)COC(C1O)OCC1OC(OC(=O)C=Cc2ccc(c(c2)O)O)C(C(C1O)O)O	C20H26O13	474.41	13	8	689	105.58	215.83	-1.92	2	1	1	1	4	0.42	Low	No	No	No	No	No	No	0.11
Hispidulin 7-glucuronide	COc1c(OC2OC(C(=O)O)C(C(C2O)O)O)cc2c(c1O)c(=O)cc(o2)c1ccc(cc1)O	C22H20O12	476.39	12	6	793	113.21	196.35	0.25	2	0	1	1	3	0.84	Low	No	Yes	No	No	No	No	0.11
6-O-Caffeoyl-β-D-fructofuranosyl-2(2→1)-α-D-glucopyranoside	OCC1OC(C(C1O)O)(CO)OC1OC(COC(=O)C=Cc2ccc(c(c2)O)O)C(C(C1O)O)O	C21H28O14	504.44	14	9	735	111.55	236.06	-2.12	3	2	1	1	4	0.18	Low	No	No	No	No	No	No	0.11
(+)-Sagecoumarin	O=C(OC(C(=O)O)Cc1ccc(c(c1)O)O)C=Cc1ccc(c(c1)O)Oc1cc2cc(O)c(cc2oc1=O)O	C27H20O12	536.44	12	6	962	135.98	204.19	2.49	3	2	1	1	3	-0.01	Low	No	No	No	No	No	No	0.11
Melitric acid A	O=C(OC(C(=O)O)Cc1ccc(c(c1)O)O)C=Cc1ccc(c(c1)O)OC(=Cc1ccc(c(c1)O)O)C(=O)O	C27H22O12	538.46	12	7	916	136.1	211.28	2.08	3	2	2	1	3	0.55	Low	No	No	No	No	Yes	No	0.11
Schizotenuin F	COC(=O)C(=Cc1ccc(c(c1)O)O)Oc1ccc(cc1O)C=CC(=O)OC(C(=O)O)Cc1ccc(c(c1)O)O	C28H24O12	552.48	12	6	932	140.42	200.28	2.62	3	2	2	1	3	0.61	Low	No	No	No	No	Yes	No	0.11
Salvianolic acid B	O=C(OC(C(=O)O)Cc1ccc(c(c1)O)O)C=Cc1ccc(c2c1C(C(=O)OC(C(=O)O)Cc1ccc(c(c1)O)O)C(O2)c1ccc(c(c1)O)O)O	C36H30O16	718.61	16	9	1290	178.07	278.04	2.23	3	3	2	1	4	0.64	Low	No	No	No	No	No	No	0.11

## Sheet: TableS2
Table S2. List of biological targets predicted to be associated with S. officinalis selected compounds
Predicted targets
ABCB1
ABCC1
ABCG2
ABL2
ACHE
ACP1
ADORA1
ADORA2A
ADORA3
AKR1B1
AKR1B10
ALOX5
AMY1A
AR
ATP1A1
ATP1B2
BCL9
CA1
CA12
Ca13
CA14
Ca15
CA2
CA3
CA4
CA5A
CA5B
CA6
CA7
CA9
CCNB1
CCNB2
CCNB3
CD81
CDC25B
CDK1
CDK5
CDK5R1
CDK6
CDK9
CDKQ
CES1
CES2
CFTR
CNR2
CREB1
CSNK2A1
CTNNB1
CYP19A1
CYP1A2
CYP1B1
CYP2C19
CYP3A4
DHB2
DPP4
DUSP3
ESR1
ESR2
F12
F3
FLT3
FYN
GFER
GPBAR1
GRK6
GSK3B
GUSB
HSD11B1
HSD17B1
IDO1
JAK3
JUN
KARS1
LOX1
MAOA
MAOB
MCL1
MMP1
MMP12
MMP2
MMP9
MPO
NOX4
NR3C1
OPRD1
PARP1
PDE4D
PIM1
PLA2G1B
POLA1
POLB
PPARA
PPARG
protease
PTGES
PTGS1
PTGS2
PTPN1
PTPN2
PTPRC
PTPRF
PTPRS
RELA
RORC
RXRA
SHBG
SKA1
SLCO1B1
SLCO1B3
SNCA
SYK
TNKS
TNKS2
TOP1
TTR
TYR
UGT2B7
VEGFA
VEGFC
XDH

## Sheet: TableS3
Table S3. List of biological targets predicted to be associated with both S. officinalis compounds and T2DM
Predicted common targets
ABCB1
ABCC1
ABCG2
ACHE
ACP1
ADORA1
ADORA2A
ADORA3
AKR1B1
AKR1B10
ALOX5
AMY1A
AR
ATP1B2
BCL9
CA1
CA2
CA4
CA5A
CA7
CA9
CCNB1
CCNB2
CD81
CDK1
CDK5
CDK6
CDK9
CES1
CFTR
CNR2
CREB1
CSNK2A1
CTNNB1
CYP19A1
CYP1A2
CYP1B1
CYP2C19
CYP3A4
DPP4
ESR1
ESR2
F3
FYN
GFER
GPBAR1
GSK3B
GUSB
HSD11B1
HSD17B1
JUN
MAOA
MAOB
MMP1
MMP12
MMP2
MMP9
MPO
NOX4
NR3C1
PARP1
PDE4D
PLA2G1B
POLA1
PPARA
PPARG
PTGS1
PTGS2
PTPN1
PTPN2
PTPRC
PTPRF
PTPRS
RELA
RORC
RXRA
SHBG
SKA1
SLCO1B1
SLCO1B3
SNCA
SYK
TNKS
TNKS2
TOP1
TTR
UGT2B7
VEGFA
VEGFC
XDH

## Sheet: Table S4
Table S4. List of predicted T2DM targets associated with S. officinalis compounds, used to construt the compound-target (CT) network
Compounds	Predicted T2DM targets
1-oxomiltirone	CES2	TOP1	IDO1	CES1
(-)-Caryophyllene	PPARA	CNR2
(+)-(10R)-11,14-dioxoabieta-8,12-diene-12,20-diol	CYP19A1
(±)-Bornyl acetate	ACHE
(±)-Camphor	CES1	CA2
(1R,2R,4S)-2-Hydroxy-1,8-cineole beta-D-glucopyranoside	CA1	CA2	CDK9	VEGFC	ATP1B2	SLCO1B3	SLCO1B1
11,20-dihydroxy ferruginol	CYP19A1
12-Hydroxy-20-norabieta-8,11,13-triene	POLA1
12-methoxy-1-oxo-20-norabieta-8,11,13-triene	HSD17B2	ESR2	ESR1
4-Hydroxybenzoic acid	CA1	CA2	CA7	CA5A	CA4	CA9
8β-hydroxy-9(11), 13-abietadien-12-one	CYP19A1
abieta-8,11,13-triene-6α,7β,12-triol	AR	POLA1	ESR2	NR3C1
Apigenin	GUSB	CYP1B1	AKR1B1	XDH	ESR2	ESR1	TNKS	ABCB1	NOX4	ABCG2	ABCC1	AKR1B10	ALOX5	TTR	TNKS2	MAOA	HSD17B1	MPO	AR	CYP19A1	ADORA2A	ACHE	CFTR	CDK6	CYP1A2	CDK5	CSNK2A1	GSK3B	DPP4	CYP3A4	CYP2C19	SYK	TOP1	CDK1	PARP1	CCNB1	CCNB2	ADORA1	PTGS2
Caffeic acid	CA2	ALOX5	CA7	CA1	MMP1	MMP2	PTPN1	CA9	CA5A	MMP9	DPP4	PPARP1
Carnosic Acid	BCL9	CTNNB1
Cirsimaritin	AKR1B1	DPP4	ADORA1	ADORA2A	ADORA3	MAOB
endo-Borneol	UGT2B7	CA2
Farnesol	MAOB
ferruginol	POLA1	CYP19A1
Hispidulin	DPP4	PPARG	GFER	CREB1	PTPRS	CYP1B1	AKR1B1	ADORA1	ADORA2A
Icariside F2	VEGFA
Oleanolic acid	PTPN2	PTPN1	AKR1B10	F3	RELA	GPBAR1	PTPRC	PLA2G1B	RORC	PTPRF	HSD11B1	ACP1	PDE4D	CD81
Picein	VEGFA
Rosmarinic acid	TTR	AKR1B1	MMP1	MMP2	MMP9	FYN	PPARG	ALOX5	PPARA
Sagerinic acid	JUN
Salofficinoid F	HSD17B1	PTGS2	PTGS1
Salofficinoid G	RXRA
Salvianolic acid B	AKR1B1	CA7	CA4	MMP9	MMP1	MMP12	MMP2
Salvianolic acid K	AKR1B1	MMP1	MMP9
Scutellarein	PTPRS	AMY1A

## Sheet: Table S5
Table S5. Topological parameters of the predicted common targets in the protein-protein interaction network
Protein name	Gene Symbol	Degree	Betweeness Centrality	Closeness Coefficient
Catenin beta-1	CTNNB1	25	0.36	0.48
Transcription factor Jun	JUN	18	0.1	0.44
Cytochrome P450 3A4	CYP3A4	14	0.14	0.35
Prostaglandin G/H synthase 2	PTGS2	13	0.23	0.44
Estrogen receptor	ESR1	12	0.08	0.42
Transcription factor p65	RELA	11	0.06	0.41
Cytochrome P450 2C19	CYP2C19	10	0.12	0.38
Matrix metalloproteinase-9	MMP9	10	0.12	0.42
UDP-glucuronosyltransferase 2B7	UGT2B7	9	0.02	0.32
Poly [ADP-ribose] polymerase 1	PARP1	8	0.04	0.37
Aromatase	CYP19A1	8	0.1	0.37
Peroxisome proliferator-activated receptor gamma	PPARG	8	0.01	0.4
G2/mitotic-specific cyclin-B1	CCNB1	7	0.02	0.31
Glucocorticoid receptor	NR3C1	7	0.03	0.39
Cyclic AMP-responsive element-binding protein 1	CREB1	7	0	0.37
Tyrosine-protein kinase Fyn	FYN	6	0.07	0.37
Cytochrome P450 1A2	CYP1A2	6	0.01	0.31
Solute carrier organic anion transporter family member 1B1	SLCO1B1	6	0.02	0.31
Androgen receptor	AR	6	0.03	0.39
Broad substrate specificity ATP-binding cassette transporter ABCG2	ABCG2	5	0.06	0.26
Receptor-type tyrosine-protein phosphatase C	PTPRC	5	0.13	0.37
Cyclin-dependent kinase 1	CDK1	5	0.03	0.34
Amine oxidase [flavin-containing] A	MAOA	5	0.02	0.32
Amine oxidase [flavin-containing] B	MAOB	5	0.02	0.32
Glycogen synthase kinase-3 beta	GSK3B	5	0	0.36
72 kDa type IV collagenase	MMP2	5	0.01	0.38
Estrogen receptor beta	ESR2	5	0.01	0.35
Cytochrome P450 1B1 CYP1B1		5	0	0.31
Xanthine dehydrogenase/oxidase	XDH	4	0.05	0.35
Cyclin-dependent kinase 5	CDK5	4	0.01	0.34
Myeloperoxidase	MPO	4	0.06	0.33
	SNCA	4	0.05	0.32
Cyclin-dependent kinase 6	CDK6	4	0.01	0.34
Liver carboxylesterase 1	CES1	4	0.02	0.3
Retinoic acid receptor RXR-alpha	RXRA	4	0	0.34
ATP-dependent translocase ABCB1	ABCB1	4	0	0.3
G2/mitotic-specific cyclin-B2	CCNB2	4	0	0.27
Polyunsaturated fatty acid 5-lipoxygenase	ALOX5	4	0	0.34
Prostaglandin G/H synthase 1	PTGS1	4	0	0.34
Interstitial collagenase	MMP1	4	0	0.36
17-beta-hydroxysteroid dehydrogenase type 1	HSD17B1	4	0	0.3
Acetylcholinesterase	ACHE	3	0	0.28
Peroxisome proliferator-activated receptor alpha	PPARA	3	0	0.34
Solute carrier organic anion transporter family member 1B3	SLCO1B3	3	0	0.26
Beta-glucuronidase	GUSB	3	0	0.29
Phospholipase A2	PLA2G1B	3	0	0.31
Spindle and kinetochore-associated protein 1	SKA1	3	0	0.26
Sex hormone-binding globulin	SHBG	3	0	0.32
Adenosine receptor A1	ADORA1	2	0.03	0.18
Adenosine receptor A2a	ADORA2A	2	0.06	0.22
Dipeptidyl peptidase 4	DPP4	2	0.08	0.27
Carbonic anhydrase 1	CA1	2	1	1
11-beta-hydroxysteroid dehydrogenase 1	HSD11B1	2	0.02	0.34
Collagen alpha-1(XVIII) chain	COL18A1	2	0	0.3
Casein kinase II subunit alpha	CSNK2A1	2	0	0.33
Poly [ADP-ribose] polymerase tankyrase-1	TNKS	2	0	0.33
Receptor-type tyrosine-protein phosphatase F	PTPRF	2	0	0.33
Tyrosine-protein phosphatase non-receptor type 1	PTPN1	2	0	0.33
Poly [ADP-ribose] polymerase tankyrase-2	TNKS2	2	0	0.33
Tyrosine-protein kinase SYK	SYK	2	0	0.28
Multidrug resistance-associated protein 1	ABCC1	1	0	0.21
Cystic fibrosis transmembrane conductance regulator	CFTR	1	0	0.21
Low molecular weight phosphotyrosine protein phosphatase	ACP1	1	0	0.33
Adenosine receptor A3	ADORA3	1	0	0.15
Aldo-keto reductase family 1 member B1	AKR1B1	1	0	1
Aldo-keto reductase family 1 member B10	AKR1B10	1	0	1
B-cell CLL/lymphoma 9 protein	BCL9	1	0	0.33
Carbonic anhydrase 2	CA2	1	0	0.67
Carbonic anhydrase 7	CA7	1	0	0.67
Carbonic anhydrase	CA9	1	0	0.33
Cyclin-dependent kinase 9	CDK9	1	0	0.29
Tissue factor	F3	1	0	0.25
NADPH oxidase 4	NOX4	1	0	0.26
DNA topoisomerase 1	TOP1	1	0	0.27
Transthyretin	TTR	1	0	0.24
